# Supplementary material for: Studies in Rats of Combined Muscle and Liver Perfusion and of Muscle Extract Indicate That Contractions Release a Muscle Hormone Directly Enhancing Hepatic Glycogenolysis
Source: J Pers Med. 2022 May 20;12(5):837. doi: 10.3390/jpm12050837 (PMC9145889; doi:10.3390/jpm12050837)
Supplement: Supplementary file 1 [file jpm-12-00837-s001.zip]

Archive with 1 entries (1 files):
- jpm-1694857-supplementary.pdf
